# Supplementary material for: Dynamic and Static Assembly of Sulfated Cellulose Nanocrystals with Alkali Metal Counter Cations
Source: Nanomaterials (Basel). 2022 Sep 9;12(18):3131. doi: 10.3390/nano12183131 (PMC9502719; doi:10.3390/nano12183131)
Supplement: Supplementary file 1 [file nanomaterials-12-03131-s001.zip]

Archive with 1 entries (1 files):
- nanomaterials-1888408-supplementary.pdf
